# Supplementary material for: BMPR2 Loss Activates AKT by Disrupting DLL4/NOTCH1 and PPARγ Signaling in Pulmonary Arterial Hypertension
Source: Int J Mol Sci. 2024 May 15;25(10):5403. doi: 10.3390/ijms25105403 (PMC11121464; doi:10.3390/ijms25105403)
Supplement: Supplementary file 1 [file ijms-25-05403-s001.zip]

Archive with 3 entries (3 files):
- Supplementary Figures and Tables.pdf
- Table S5. Antibody and Reagent List.pdf
- uncut western blots .pdf
